# Supplementary material for: PPSW–SHAP: Towards Interpretable Cell Classification Using Tree-Based SHAP Image Decomposition and Restoration for High-Throughput Bright-Field Imaging
Source: Cells. 2023 May 13;12(10):1384. doi: 10.3390/cells12101384 (PMC10216550; doi:10.3390/cells12101384)
Supplement: Supplementary file 1 [file cells-12-01384-s001.zip]

Archive with 2 entries (2 files):
- SupplementaryFigures-cells-2277043.pdf
- SupplementaryTables-cells-2277043.pdf
